# Supplementary material for: Enantiodivergent Synthesis of Benzoquinolizidinones from L-Glutamic Acid
Source: Molecules. 2021 Sep 28;26(19):5866. doi: 10.3390/molecules26195866 (PMC8512815; doi:10.3390/molecules26195866)
Supplement: Supplementary file 1 [file molecules-26-05866-s001.zip]

Archive with 1 entries (1 files):
- molecules-1382573-supplementary.pdf
